# Supplementary material for: A new genus and four new species in the /Psathyrella s.l. clade from China
Source: MycoKeys. 2021 May 26;80:115–31. doi: 10.3897/mycokeys.80.65123 (PMC8172522; doi:10.3897/mycokeys.80.65123)
Supplement: XML Treatment for Heteropsathyrella [file mycokeys.80.65123-treatment1.xml]

<!DOCTYPE tp:taxon-treatment
  PUBLIC "-//TaxonX//DTD Taxonomic Treatment Publishing DTD v0 20100105//EN" "tax-treatment-NSO.dtd">
<tp:taxon-treatment xmlns:tp="http://www.plazi.org/taxpub"><tp:treatment-meta><kwd-group><label>Taxon classification</label><kwd><named-content xmlns:xlink="http://www.w3.org/1999/xlink" content-type="kingdom">Fungi</named-content></kwd><kwd><named-content xmlns:xlink="http://www.w3.org/1999/xlink" content-type="order">Agaricales</named-content></kwd><kwd><named-content xmlns:xlink="http://www.w3.org/1999/xlink" content-type="family">Psathyrellaceae</named-content></kwd></kwd-group><mixed-citation publication-type="journal"><person-group><name><surname>Bau</surname><given-names>Tolgor</given-names></name><name><surname>Yan</surname><given-names>Jun-Qing</given-names></name></person-group><article-title>A new genus and four new species in the /<tp:taxon-name><tp:taxon-name-part taxon-name-part-type="genus" reg="Psathyrella">Psathyrella</tp:taxon-name-part></tp:taxon-name> s.l. clade from China</article-title><source>MycoKeys</source><day>26</day><month>5</month><year>2021</year><volume>80</volume><fpage>115</fpage><lpage>131</lpage><pub-id pub-id-type="doi">10.3897/mycokeys.80.65123</pub-id></mixed-citation></tp:treatment-meta><tp:nomenclature><tp:taxon-name><object-id xmlns:xlink="http://www.w3.org/1999/xlink" content-type="arpha" xlink:type="simple">EB98B8C2-4005-5AFB-9317-18E7E1A1776C</object-id>
              <tp:taxon-name-part taxon-name-part-type="genus" reg="Heteropsathyrella">Heteropsathyrella</tp:taxon-name-part>
              <object-id xmlns:xlink="http://www.w3.org/1999/xlink" content-type="mycobank" xlink:type="simple">838372</object-id>
            </tp:taxon-name><tp:taxon-authority>T. Bau &amp; J.Q. Yan</tp:taxon-authority><tp:taxon-status xmlns:xlink="http://www.w3.org/1999/xlink" xlink:type="simple">gen. nov.</tp:taxon-status></tp:nomenclature><tp:treatment-sec sec-type="remarks" id="SECID0EIHAI"><title>Remarks.</title><p>Pileus hygrophanous, tawny to brown, non-deliquescent. Veil present. Lamellae adnexed. Stipe central, hollow. Basidiospores ellipsoid to subellipsoid, smooth, brown in 5% KOH, pale mouse grey in H<sub>2</sub>SO<sub>4</sub>. Hymenium hyaline. Basidia monomorphic. Pseudoparaphyses abundant and regularly distributed. Pleurocystidia and cheilocystidia present. Pileipellis composed of saccate to subglobose cells covered by a 1 cell deep layer of periclinal hyphae which are covered by scattered and irregular deposits dissolving in 5% KOH.</p></tp:treatment-sec><tp:treatment-sec sec-type="etymology" id="SECID0ESHAI"><title>Etymology.</title><p><italic><tp:taxon-name><tp:taxon-name-part taxon-name-part-type="genus" reg="Heteropsathyrella">Heteropsathyrella</tp:taxon-name-part></tp:taxon-name></italic>, referring to its morphological similarity to <italic><tp:taxon-name><tp:taxon-name-part taxon-name-part-type="genus" reg="Psathyrella">Psathyrella</tp:taxon-name-part></tp:taxon-name></italic>.</p></tp:treatment-sec><tp:treatment-sec sec-type="type species" id="SECID0EGIAI"><title>Type species.</title><p><italic><tp:taxon-name><tp:taxon-name-part taxon-name-part-type="genus" reg="Heteropsathyrella">Heteropsathyrella</tp:taxon-name-part> <tp:taxon-name-part taxon-name-part-type="species" reg="macrocystidia">macrocystidia</tp:taxon-name-part></tp:taxon-name></italic> T. Bau &amp; J.Q. Yan, <italic>sp. nov</italic>.</p></tp:treatment-sec></tp:taxon-treatment>
