# Supplementary material for: A new genus and four new species in the /Psathyrella s.l. clade from China
Source: MycoKeys. 2021 May 26;80:115–31. doi: 10.3897/mycokeys.80.65123 (PMC8172522; doi:10.3897/mycokeys.80.65123)
Supplement: XML Treatment for Heteropsathyrella macrocystidia [file mycokeys.80.65123-treatment2.xml]

<!DOCTYPE tp:taxon-treatment
  PUBLIC "-//TaxonX//DTD Taxonomic Treatment Publishing DTD v0 20100105//EN" "tax-treatment-NSO.dtd">
<tp:taxon-treatment xmlns:tp="http://www.plazi.org/taxpub"><tp:treatment-meta><kwd-group><label>Taxon classification</label><kwd><named-content xmlns:xlink="http://www.w3.org/1999/xlink" content-type="kingdom">Fungi</named-content></kwd><kwd><named-content xmlns:xlink="http://www.w3.org/1999/xlink" content-type="order">Agaricales</named-content></kwd><kwd><named-content xmlns:xlink="http://www.w3.org/1999/xlink" content-type="family">Psathyrellaceae</named-content></kwd></kwd-group><mixed-citation publication-type="journal"><person-group><name><surname>Bau</surname><given-names>Tolgor</given-names></name><name><surname>Yan</surname><given-names>Jun-Qing</given-names></name></person-group><article-title>A new genus and four new species in the /<tp:taxon-name><tp:taxon-name-part taxon-name-part-type="genus" reg="Psathyrella">Psathyrella</tp:taxon-name-part></tp:taxon-name> s.l. clade from China</article-title><source>MycoKeys</source><day>26</day><month>5</month><year>2021</year><volume>80</volume><fpage>115</fpage><lpage>131</lpage><pub-id pub-id-type="doi">10.3897/mycokeys.80.65123</pub-id></mixed-citation></tp:treatment-meta><tp:nomenclature><tp:taxon-name><object-id xmlns:xlink="http://www.w3.org/1999/xlink" content-type="arpha" xlink:type="simple">EF9D5071-2E6C-5F9C-B45C-33F973F7C8A8</object-id>
              <tp:taxon-name-part taxon-name-part-type="genus" reg="Heteropsathyrella">Heteropsathyrella</tp:taxon-name-part>
              <tp:taxon-name-part taxon-name-part-type="species" reg="macrocystidia">macrocystidia</tp:taxon-name-part>
              <object-id xmlns:xlink="http://www.w3.org/1999/xlink" content-type="mycobank" xlink:type="simple">838373</object-id>
            </tp:taxon-name><tp:taxon-authority>T. Bau &amp; J.Q. Yan</tp:taxon-authority><tp:taxon-status xmlns:xlink="http://www.w3.org/1999/xlink" xlink:type="simple">sp. nov.</tp:taxon-status><xref ref-type="fig" rid="F2">Figs 2a–c</xref><xref ref-type="fig" rid="F3">, 3</xref></tp:nomenclature><tp:treatment-sec sec-type="etymology" id="SECID0EKKAI"><title>Etymology.</title><p><italic><tp:taxon-name><tp:taxon-name-part taxon-name-part-type="genus" reg="Heteropsathyrella"/><tp:taxon-name-part taxon-name-part-type="species" reg="macrocystidia">macrocystidia</tp:taxon-name-part></tp:taxon-name></italic>, referring to its large pleurocystidia, which are up to 83 μm long.</p></tp:treatment-sec><tp:treatment-sec sec-type="material" id="SECID0E1KAI"><title>Type.</title><p>China. Changbai Mountain, Antu County, Yanbian Korean Autonomous Prefecture, Jun-Qing Yan, Herbarium of Mycology, Jilin Agricultural University (HMJAU37802).</p></tp:treatment-sec><tp:treatment-sec sec-type="diagnosis" id="SECID0E6KAI"><title>Diagnosis.</title><p>Differs from <italic><tp:taxon-name><tp:taxon-name-part taxon-name-part-type="genus" reg="Psathyrella">Psathyrella</tp:taxon-name-part> <tp:taxon-name-part taxon-name-part-type="species" reg="epimyces">epimyces</tp:taxon-name-part></tp:taxon-name></italic> by saprophytic and abundant pseudoparaphyses.</p><p>Pileus 35–70 mm broad, obtusely conic when young, expanding to plane, with a small obtuse umbo, hygrophanous, tawny to brown (7C6–7D7), darker at center (7E7), striate up to 2/3 from margin, becoming dirty white as pileus dries (7A1–7B2). Veil scattered, small, white (7A1), fibrillose, evanescent. Context hygrophanous, thin and fragile, approximately 1.0–1.5 mm at the centre. Lamellae 3.0–6.0 mm broad, crowded, adnexed, dirty white (7A1–7B2), becoming pale brown to brown (7E7–7F7) as spores mature, edge white (7A1) and even. Stipe 35–100 mm long, 5.0–15 mm thick, white (7A1), cylindrical, gradually thickening towards base, fragile, hollow, but context thick, surface uneven, with small grainy bulb, covered with small, white, evanescent fibrils. Odour and taste indistinctive. Spore print grey brown (7E3–7E4).</p><fig id="F2" position="float" orientation="portrait"><object-id xmlns:xlink="http://www.w3.org/1999/xlink" content-type="doi" xlink:type="simple">10.3897/mycokeys.80.65123.figure2</object-id><object-id xmlns:xlink="http://www.w3.org/1999/xlink" content-type="arpha" xlink:type="simple">2E2B7BDB-C0B7-5315-8012-FA99DF0012B6</object-id><label>Figure 2.</label><caption><p>Basidiomata <bold>a–c</bold><italic><tp:taxon-name><tp:taxon-name-part taxon-name-part-type="genus" reg="Heteropsathyrella">Heteropsathyrella</tp:taxon-name-part> <tp:taxon-name-part taxon-name-part-type="species" reg="macrocystidia">macrocystidia</tp:taxon-name-part></tp:taxon-name></italic> (HMJAU37802) <bold>d–f</bold><italic><tp:taxon-name><tp:taxon-name-part taxon-name-part-type="genus" reg="Psathyrella">Psathyrella</tp:taxon-name-part> <tp:taxon-name-part taxon-name-part-type="species" reg="amygdalinospora">amygdalinospora</tp:taxon-name-part></tp:taxon-name></italic> (HMJAU37952) <bold>g, h</bold><italic><tp:taxon-name><tp:taxon-name-part taxon-name-part-type="genus" reg="Psathyrella">P.</tp:taxon-name-part> <tp:taxon-name-part taxon-name-part-type="species" reg="piluliformoides">piluliformoides</tp:taxon-name-part></tp:taxon-name></italic> (HMJAU37923) <bold>i</bold><italic><tp:taxon-name><tp:taxon-name-part taxon-name-part-type="genus" reg="Psathyrella">P.</tp:taxon-name-part> <tp:taxon-name-part taxon-name-part-type="species" reg="truncatisporoides">truncatisporoides</tp:taxon-name-part></tp:taxon-name></italic> (HMJAU37947). Scale bars: 10 mm (<bold>a–i)</bold>.</p></caption><graphic xmlns:xlink="http://www.w3.org/1999/xlink" xlink:href="mycokeys-80-115-g002.jpg" position="float" orientation="portrait" xlink:type="simple" id="oo_547328.jpg"><uri content-type="original_file" xlink:type="simple">https://binary.pensoft.net/fig/547328</uri></graphic></fig><p>Spores 7.8–9.2 × 4.9–5.4 μm, Q = 1.6–1.8, elongated-ellipsoid in face view, in profile flattened on one side, pale brown in water, darker brown in 5% KOH, smooth, with or without 1–2 guttules, germ pore indistinct, approximately 1.0 μm in diam. Basidia 26–34 × 7.3–9.8 μm, clavate, hyaline, 4- or 2-spored. Pseudoparaphyses abundant and regular distribution. Pleurocystidia 59–83 × 12–20 μm, abundant, utriform with broadly obtuse apex, slightly thick-walled, glabrous or covered by irregular deposits, base tapering to a long stipe. Cheilocystidia 37–56 × 9.8–17 μm, utriform to fusoid with obtuse apex, base tapering to a short stipe. Caulocystidia 29–61 × 12–22 μm, caespitose, various, utriform, fusoid or utriform with abrupt narrow neck terminating in a capitellum, base tapering to a long or short stipe. Trama of gills irregular. Pileipellis a 1–2-cell-deep layer of vesiculose cells, up to 61 μm long, covered by a 1-cell-deep layer of periclinal hyphae which are approximately 3.6 μm in diam and covered by scattered and irregular deposition dissolving in 5% KOH. Clamps present.</p><fig id="F3" position="float" orientation="portrait"><object-id xmlns:xlink="http://www.w3.org/1999/xlink" content-type="doi" xlink:type="simple">10.3897/mycokeys.80.65123.figure3</object-id><object-id xmlns:xlink="http://www.w3.org/1999/xlink" content-type="arpha" xlink:type="simple">63563A77-21BD-5D21-AD97-8BB7DEE669C4</object-id><label>Figure 3.</label><caption><p><italic><tp:taxon-name><tp:taxon-name-part taxon-name-part-type="genus" reg="Heteropsathyrella">Heteropsathyrella</tp:taxon-name-part> <tp:taxon-name-part taxon-name-part-type="species" reg="macrocystidia">macrocystidia</tp:taxon-name-part></tp:taxon-name></italic> (HMJAU37802) <bold>a</bold> basidiomata <bold>b</bold> basidiospores <bold>c</bold> basidia <bold>d</bold> pileipellis <bold>e</bold> pleurocystidia <bold>f</bold> cheilocystidia <bold>g</bold> caulocystidia. Scale bars: = 10 mm (<bold>a</bold>); 10 μm (<bold>b–g</bold>).</p></caption><graphic xmlns:xlink="http://www.w3.org/1999/xlink" xlink:href="mycokeys-80-115-g003.jpg" position="float" orientation="portrait" xlink:type="simple" id="oo_547329.jpg"><uri content-type="original_file" xlink:type="simple">https://binary.pensoft.net/fig/547329</uri></graphic></fig></tp:treatment-sec><tp:treatment-sec sec-type="Habit and habitat" id="SECID0E6OAI"><title>Habit and habitat.</title><p>Scattered on mossy rotten wood in mixed forests of larch and birch.</p></tp:treatment-sec><tp:treatment-sec sec-type="material" id="SECID0EEPAI"><title>Other specimens examined.</title><p>China. Changbai Mountain, Antu County, Yanbian Korean Autonomous Prefecture, Jun-Qing Yan, 16 July 2016, HMJAU37803; 28 July 2017, HMJAU37912.</p></tp:treatment-sec></tp:taxon-treatment>
