# Supplementary material for: A new genus and four new species in the /Psathyrella s.l. clade from China
Source: MycoKeys. 2021 May 26;80:115–31. doi: 10.3897/mycokeys.80.65123 (PMC8172522; doi:10.3897/mycokeys.80.65123)
Supplement: XML Treatment for Psathyrella amygdalinospora [file mycokeys.80.65123-treatment3.xml]

<!DOCTYPE tp:taxon-treatment
  PUBLIC "-//TaxonX//DTD Taxonomic Treatment Publishing DTD v0 20100105//EN" "tax-treatment-NSO.dtd">
<tp:taxon-treatment xmlns:tp="http://www.plazi.org/taxpub"><tp:treatment-meta><kwd-group><label>Taxon classification</label><kwd><named-content xmlns:xlink="http://www.w3.org/1999/xlink" content-type="kingdom">Fungi</named-content></kwd><kwd><named-content xmlns:xlink="http://www.w3.org/1999/xlink" content-type="order">Agaricales</named-content></kwd><kwd><named-content xmlns:xlink="http://www.w3.org/1999/xlink" content-type="family">Psathyrellaceae</named-content></kwd></kwd-group><mixed-citation publication-type="journal"><person-group><name><surname>Bau</surname><given-names>Tolgor</given-names></name><name><surname>Yan</surname><given-names>Jun-Qing</given-names></name></person-group><article-title>A new genus and four new species in the /<tp:taxon-name><tp:taxon-name-part taxon-name-part-type="genus" reg="Psathyrella">Psathyrella</tp:taxon-name-part></tp:taxon-name> s.l. clade from China</article-title><source>MycoKeys</source><day>26</day><month>5</month><year>2021</year><volume>80</volume><fpage>115</fpage><lpage>131</lpage><pub-id pub-id-type="doi">10.3897/mycokeys.80.65123</pub-id></mixed-citation></tp:treatment-meta><tp:nomenclature><tp:taxon-name><object-id xmlns:xlink="http://www.w3.org/1999/xlink" content-type="arpha" xlink:type="simple">DDDA33DB-A3AE-59C8-8545-1E27F30A23E4</object-id>
              <tp:taxon-name-part taxon-name-part-type="genus" reg="Psathyrella">Psathyrella</tp:taxon-name-part>
              <tp:taxon-name-part taxon-name-part-type="species" reg="amygdalinospora">amygdalinospora</tp:taxon-name-part>
              <object-id xmlns:xlink="http://www.w3.org/1999/xlink" content-type="mycobank" xlink:type="simple">838374</object-id>
            </tp:taxon-name><tp:taxon-authority>T. Bau &amp; J.Q. Yan</tp:taxon-authority><tp:taxon-status xmlns:xlink="http://www.w3.org/1999/xlink" xlink:type="simple">sp. nov.</tp:taxon-status><xref ref-type="fig" rid="F2">Figs 2d–f</xref><xref ref-type="fig" rid="F4">, 4</xref></tp:nomenclature><tp:treatment-sec sec-type="etymology" id="SECID0E1QAI"><title>Etymology.</title><p>Referring to the spore shape.</p></tp:treatment-sec><tp:treatment-sec sec-type="material" id="SECID0E6QAI"><title>Type.</title><p>China. Scenic Spot of Kangding Love Song (Mugecuo), Kangding City, Tibetan Autonomous Prefecture of Garzê, Sichuan Province, <named-content xmlns:xlink="http://www.w3.org/1999/xlink" content-type="dwc:verbatimCoordinates" xlink:type="simple"><named-content content-type="geo-json" specific-use="{&#34;type&#34;:&#34;Point&#34;,&#34;coordinates&#34;:[101.860883,30.146997]}" id="NCID0EIRAI" xlink:type="simple">30°08'49.19"N, 101°51'39.18"E</named-content></named-content>, 3790 m, 21 August 2017, Jun-Qing Yan, Herbarium of Mycology, Jilin Agricultural University (HMJAU37952).</p></tp:treatment-sec><tp:treatment-sec sec-type="diagnosis" id="SECID0ENRAI"><title>Diagnosis.</title><p>Differs from <italic><tp:taxon-name><tp:taxon-name-part taxon-name-part-type="genus" reg="Psathyrella">P.</tp:taxon-name-part> <tp:taxon-name-part taxon-name-part-type="species" reg="obtusata">obtusata</tp:taxon-name-part></tp:taxon-name></italic> by its spores, ovoid in front view, amygdaliform in profile and dark brown and gradually becoming black-brown in 5% KOH.</p><p>Pileus 15–25 mm broad, paraboloid, hygrophanous, chestnut (8F6–8F7), becoming dirty white (8A1–8B1) as pileus dries. Veil not observed. Context approximately 2.0 mm at the centre, fragile, concolorous with pileus. Lamellae 4.0 mm, light brown (8D3–8D5), edges white (8A1), even. Stipes 45–60 mm long, 2.5–3.0 mm thick, fragile, hollow, cylindrical, equal or slightly expanded at base, dirty white (8A1–8B1). Odour and taste indistinctive.</p><p>Spores 8.8–9.7 × 4.9–5.8 μm, Q = 1.5–1.9, ovoid in front view, amygdaliform in profile, reddish brown in water, dark brown and gradually becoming black-brown in 5% KOH, inamyloid, smooth, germ pore absent. Basidia 17–20 × 7.3–9.8 μm, clavate, hyaline, 4-spored. Pleurocystidia abundant, 44–68 × 9.8–13 μm, fusiform to narrowly utriform, thin-walled, apex obtuse to subacute, rarely subcapitate. Pleurocystidioid cheilocystidia abundant, 22–32 × 7.3–12 μm, fusiform to utriform, short mucronate or obtuse at apex, rarely mixed with pyriform cells. Trama of gills irregular. Pileipellis consisting of a 1–2-cell-deep layer of subglobose cells that were 30–40 μm broad. Clamps present.</p><fig id="F4" position="float" orientation="portrait"><object-id xmlns:xlink="http://www.w3.org/1999/xlink" content-type="doi" xlink:type="simple">10.3897/mycokeys.80.65123.figure4</object-id><object-id xmlns:xlink="http://www.w3.org/1999/xlink" content-type="arpha" xlink:type="simple">EA3042BA-0CB9-5B29-A66F-96C30B0CEDA7</object-id><label>Figure 4.</label><caption><p><italic><tp:taxon-name><tp:taxon-name-part taxon-name-part-type="genus" reg="Psathyrella">Psathyrella</tp:taxon-name-part> <tp:taxon-name-part taxon-name-part-type="species" reg="amygdalinospora">amygdalinospora</tp:taxon-name-part></tp:taxon-name></italic> (HMJAU37952) <bold>a</bold> basidiomata <bold>b</bold> basidiospores <bold>c</bold> basidia <bold>d</bold> pileipellis <bold>e</bold> pleurocystidia <bold>f</bold> cheilocystidia. Scale bars: 10 mm (<bold>a</bold>); 10 μm (<bold>b–f</bold>).</p></caption><graphic xmlns:xlink="http://www.w3.org/1999/xlink" xlink:href="mycokeys-80-115-g004.jpg" position="float" orientation="portrait" xlink:type="simple" id="oo_547330.jpg"><uri content-type="original_file" xlink:type="simple">https://binary.pensoft.net/fig/547330</uri></graphic></fig></tp:treatment-sec><tp:treatment-sec sec-type="Habit and habitat" id="SECID0EITAI"><title>Habit and habitat.</title><p>Scattered on mosses in mixed forests of <italic><tp:taxon-name><tp:taxon-name-part taxon-name-part-type="genus" reg="Cunninghamia">Cunninghamia</tp:taxon-name-part></tp:taxon-name></italic> spp., <italic><tp:taxon-name><tp:taxon-name-part taxon-name-part-type="genus" reg="Pinus">Pinus</tp:taxon-name-part></tp:taxon-name></italic> spp. and <italic><tp:taxon-name><tp:taxon-name-part taxon-name-part-type="genus" reg="Quercus">Quercus</tp:taxon-name-part> <tp:taxon-name-part taxon-name-part-type="species" reg="semecarpifolia">semecarpifolia</tp:taxon-name-part></tp:taxon-name></italic>.</p></tp:treatment-sec><tp:treatment-sec sec-type="material" id="SECID0EHUAI"><title>Other specimens examined.</title><p>China. Scenic Spot of Kangding Love Song (Mugecuo), Kangding City, Tibetan Autonomous Prefecture of Garzê, Sichuan Province, 22 August 2017, Jun-Qing Yan, HMJAU57044.</p></tp:treatment-sec><tp:treatment-sec><!--Section generated to contain objects referenced in tp:taxon-treatment.--><fig id="F2" position="float" orientation="portrait"><object-id xmlns:xlink="http://www.w3.org/1999/xlink" content-type="doi" xlink:type="simple">10.3897/mycokeys.80.65123.figure2</object-id><object-id xmlns:xlink="http://www.w3.org/1999/xlink" content-type="arpha" xlink:type="simple">2E2B7BDB-C0B7-5315-8012-FA99DF0012B6</object-id><label>Figure 2.</label><caption><p>Basidiomata <bold>a–c</bold><italic><tp:taxon-name><tp:taxon-name-part taxon-name-part-type="genus" reg="Heteropsathyrella">Heteropsathyrella</tp:taxon-name-part> <tp:taxon-name-part taxon-name-part-type="species" reg="macrocystidia">macrocystidia</tp:taxon-name-part></tp:taxon-name></italic> (HMJAU37802) <bold>d–f</bold><italic><tp:taxon-name><tp:taxon-name-part taxon-name-part-type="genus" reg="Psathyrella">Psathyrella</tp:taxon-name-part> <tp:taxon-name-part taxon-name-part-type="species" reg="amygdalinospora">amygdalinospora</tp:taxon-name-part></tp:taxon-name></italic> (HMJAU37952) <bold>g, h</bold><italic><tp:taxon-name><tp:taxon-name-part taxon-name-part-type="genus" reg="Psathyrella">P.</tp:taxon-name-part> <tp:taxon-name-part taxon-name-part-type="species" reg="piluliformoides">piluliformoides</tp:taxon-name-part></tp:taxon-name></italic> (HMJAU37923) <bold>i</bold><italic><tp:taxon-name><tp:taxon-name-part taxon-name-part-type="genus" reg="Psathyrella">P.</tp:taxon-name-part> <tp:taxon-name-part taxon-name-part-type="species" reg="truncatisporoides">truncatisporoides</tp:taxon-name-part></tp:taxon-name></italic> (HMJAU37947). Scale bars: 10 mm (<bold>a–i)</bold>.</p></caption><graphic xmlns:xlink="http://www.w3.org/1999/xlink" xlink:href="mycokeys-80-115-g002.jpg" position="float" orientation="portrait" xlink:type="simple" id="oo_547328.jpg"><uri content-type="original_file" xlink:type="simple">https://binary.pensoft.net/fig/547328</uri></graphic></fig></tp:treatment-sec></tp:taxon-treatment>
