# Supplementary material for: A new genus and four new species in the /Psathyrella s.l. clade from China
Source: MycoKeys. 2021 May 26;80:115–31. doi: 10.3897/mycokeys.80.65123 (PMC8172522; doi:10.3897/mycokeys.80.65123)
Supplement: XML Treatment for Psathyrella piluliformoides [file mycokeys.80.65123-treatment4.xml]

<!DOCTYPE tp:taxon-treatment
  PUBLIC "-//TaxonX//DTD Taxonomic Treatment Publishing DTD v0 20100105//EN" "tax-treatment-NSO.dtd">
<tp:taxon-treatment xmlns:tp="http://www.plazi.org/taxpub"><tp:treatment-meta><kwd-group><label>Taxon classification</label><kwd><named-content xmlns:xlink="http://www.w3.org/1999/xlink" content-type="kingdom">Fungi</named-content></kwd><kwd><named-content xmlns:xlink="http://www.w3.org/1999/xlink" content-type="order">Agaricales</named-content></kwd><kwd><named-content xmlns:xlink="http://www.w3.org/1999/xlink" content-type="family">Psathyrellaceae</named-content></kwd></kwd-group><mixed-citation publication-type="journal"><person-group><name><surname>Bau</surname><given-names>Tolgor</given-names></name><name><surname>Yan</surname><given-names>Jun-Qing</given-names></name></person-group><article-title>A new genus and four new species in the /<tp:taxon-name><tp:taxon-name-part taxon-name-part-type="genus" reg="Psathyrella">Psathyrella</tp:taxon-name-part></tp:taxon-name> s.l. clade from China</article-title><source>MycoKeys</source><day>26</day><month>5</month><year>2021</year><volume>80</volume><fpage>115</fpage><lpage>131</lpage><pub-id pub-id-type="doi">10.3897/mycokeys.80.65123</pub-id></mixed-citation></tp:treatment-meta><tp:nomenclature><tp:taxon-name><object-id xmlns:xlink="http://www.w3.org/1999/xlink" content-type="arpha" xlink:type="simple">2D0F060E-2537-5CBB-B6E4-E9EC0A5FB97E</object-id>
              <tp:taxon-name-part taxon-name-part-type="genus" reg="Psathyrella">Psathyrella</tp:taxon-name-part>
              <tp:taxon-name-part taxon-name-part-type="species" reg="piluliformoides">piluliformoides</tp:taxon-name-part>
              <object-id xmlns:xlink="http://www.w3.org/1999/xlink" content-type="mycobank" xlink:type="simple">838375</object-id>
            </tp:taxon-name><tp:taxon-authority>T. Bau &amp; J.Q. Yan</tp:taxon-authority><tp:taxon-status xmlns:xlink="http://www.w3.org/1999/xlink" xlink:type="simple">sp. nov.</tp:taxon-status><xref ref-type="fig" rid="F2">Figs 2g, h</xref><xref ref-type="fig" rid="F5">, 5</xref></tp:nomenclature><tp:treatment-sec sec-type="etymology" id="SECID0E4VAI"><title>Etymology.</title><p>Reference to its characteristics similar to <italic><tp:taxon-name><tp:taxon-name-part taxon-name-part-type="genus" reg="Psathyrella">Psathyrella</tp:taxon-name-part> <tp:taxon-name-part taxon-name-part-type="species" reg="piluliformis">piluliformis</tp:taxon-name-part></tp:taxon-name></italic>.</p></tp:treatment-sec><tp:treatment-sec sec-type="material" id="SECID0EOWAI"><title>Type.</title><p>China. Kunming Institute of Botany, Kunming City, Yunnan Province, 9 September 2017, Herbarium of Mycology, Jilin Agricultural University (HMJAU37923).</p></tp:treatment-sec><tp:treatment-sec sec-type="diagnosis" id="SECID0ETWAI"><title>Diagnosis.</title><p>Differs from <italic><tp:taxon-name><tp:taxon-name-part taxon-name-part-type="genus" reg="Psathyrella">Psathyrella</tp:taxon-name-part> <tp:taxon-name-part taxon-name-part-type="species" reg="piluliformis">piluliformis</tp:taxon-name-part></tp:taxon-name></italic> by having ring and yellow amorphous incrustation at the apex of pleurocystidia.</p><p>Pileus 50–60 mm broad, plane, hygrophanous, brown (7C7–7D7) at centre, pale (6B6–6B7) at margin, smooth, striations indistinct at margin. Context thin and fragile, approximately 2.0 mm at the centre, same colour as pileus. Lamellae approximately 4.0 mm, very closed, pale coffee (6C5–6D5), edges paler and even (6B4). Stipe 5.5 mm long, 5.0 mm thick, fragile, cylindrical, hollow, slightly thickened towards base, white (6A1) at apex, base slightly brown, with white evanescent squama. Ring present at 1/3 from stipe apex.</p><p>Spores 5.6–6.3 × 3.1–4.4 μm, Q = 1.3–1.9, ellipsoid to oblong-ellipsoid, in profile flattened on one side, pale brown in water, dirty brown in 5% KOH, inamyloid, smooth, germ pore distinct, truncate, 1.1–1.9 μm broad. Basidia 15–18 × 4.9–6.1 μm, clavate, hyaline, 4- or 2-spored. Pleurocystidia 39–54 × 11–15 μm, abundant, utriform to narrowly utriform, or lageniform, rarely fusiform, thick-walled or thin-walled, apex obtuse or broadly obtuse, covered by yellow amorphous incrustation, dissolving in 5% KOH. Cheilocystidia scattered, 24–37 × 9.8–15 μm, utriform, thick-walled or thin-walled, apex obtuse or broadly obtuse, mixed with subglobose to spheropedunculate cells, cells 11–16 × 9.8–14 μm, slightly thick-walled or not. Trama of gills irregular. Pileipellis consisting of a 2–3-cell-deep layer of subglobose cells 34–40 μm broad. Clamps present.</p><fig id="F5" position="float" orientation="portrait"><object-id xmlns:xlink="http://www.w3.org/1999/xlink" content-type="doi" xlink:type="simple">10.3897/mycokeys.80.65123.figure5</object-id><object-id xmlns:xlink="http://www.w3.org/1999/xlink" content-type="arpha" xlink:type="simple">108A0057-DE01-530A-9030-38E05D359D7C</object-id><label>Figure 5.</label><caption><p><italic><tp:taxon-name><tp:taxon-name-part taxon-name-part-type="genus" reg="Psathyrella">Psathyrella</tp:taxon-name-part> <tp:taxon-name-part taxon-name-part-type="species" reg="piluliformoides">piluliformoides</tp:taxon-name-part></tp:taxon-name></italic> (HMJAU37923) <bold>a</bold> basidiomata <bold>b</bold> basidiospores <bold>c</bold> basidia <bold>d</bold> pileipellis <bold>e</bold> pleurocystidia <bold>f</bold> cheilocystidia. Scale bars: 10 mm (<bold>a</bold>); 10 μm (<bold>b–f</bold>).</p></caption><graphic xmlns:xlink="http://www.w3.org/1999/xlink" xlink:href="mycokeys-80-115-g005.jpg" position="float" orientation="portrait" xlink:type="simple" id="oo_547331.jpg"><uri content-type="original_file" xlink:type="simple">https://binary.pensoft.net/fig/547331</uri></graphic></fig></tp:treatment-sec><tp:treatment-sec sec-type="Habit and habitat" id="SECID0EOYAI"><title>Habit and habitat.</title><p>Solitary on moss.</p></tp:treatment-sec><tp:treatment-sec><!--Section generated to contain objects referenced in tp:taxon-treatment.--><fig id="F2" position="float" orientation="portrait"><object-id xmlns:xlink="http://www.w3.org/1999/xlink" content-type="doi" xlink:type="simple">10.3897/mycokeys.80.65123.figure2</object-id><object-id xmlns:xlink="http://www.w3.org/1999/xlink" content-type="arpha" xlink:type="simple">2E2B7BDB-C0B7-5315-8012-FA99DF0012B6</object-id><label>Figure 2.</label><caption><p>Basidiomata <bold>a–c</bold><italic><tp:taxon-name><tp:taxon-name-part taxon-name-part-type="genus" reg="Heteropsathyrella">Heteropsathyrella</tp:taxon-name-part> <tp:taxon-name-part taxon-name-part-type="species" reg="macrocystidia">macrocystidia</tp:taxon-name-part></tp:taxon-name></italic> (HMJAU37802) <bold>d–f</bold><italic><tp:taxon-name><tp:taxon-name-part taxon-name-part-type="genus" reg="Psathyrella">Psathyrella</tp:taxon-name-part> <tp:taxon-name-part taxon-name-part-type="species" reg="amygdalinospora">amygdalinospora</tp:taxon-name-part></tp:taxon-name></italic> (HMJAU37952) <bold>g, h</bold><italic><tp:taxon-name><tp:taxon-name-part taxon-name-part-type="genus" reg="Psathyrella">P.</tp:taxon-name-part> <tp:taxon-name-part taxon-name-part-type="species" reg="piluliformoides">piluliformoides</tp:taxon-name-part></tp:taxon-name></italic> (HMJAU37923) <bold>i</bold><italic><tp:taxon-name><tp:taxon-name-part taxon-name-part-type="genus" reg="Psathyrella">P.</tp:taxon-name-part> <tp:taxon-name-part taxon-name-part-type="species" reg="truncatisporoides">truncatisporoides</tp:taxon-name-part></tp:taxon-name></italic> (HMJAU37947). Scale bars: 10 mm (<bold>a–i)</bold>.</p></caption><graphic xmlns:xlink="http://www.w3.org/1999/xlink" xlink:href="mycokeys-80-115-g002.jpg" position="float" orientation="portrait" xlink:type="simple" id="oo_547328.jpg"><uri content-type="original_file" xlink:type="simple">https://binary.pensoft.net/fig/547328</uri></graphic></fig></tp:treatment-sec></tp:taxon-treatment>
