# Supplementary material for: A new genus and four new species in the /Psathyrella s.l. clade from China
Source: MycoKeys. 2021 May 26;80:115–31. doi: 10.3897/mycokeys.80.65123 (PMC8172522; doi:10.3897/mycokeys.80.65123)
Supplement: XML Treatment for Psathyrella truncatisporoides [file mycokeys.80.65123-treatment5.xml]

<!DOCTYPE tp:taxon-treatment
  PUBLIC "-//TaxonX//DTD Taxonomic Treatment Publishing DTD v0 20100105//EN" "tax-treatment-NSO.dtd">
<tp:taxon-treatment xmlns:tp="http://www.plazi.org/taxpub"><tp:treatment-meta><kwd-group><label>Taxon classification</label><kwd><named-content xmlns:xlink="http://www.w3.org/1999/xlink" content-type="kingdom">Fungi</named-content></kwd><kwd><named-content xmlns:xlink="http://www.w3.org/1999/xlink" content-type="order">Agaricales</named-content></kwd><kwd><named-content xmlns:xlink="http://www.w3.org/1999/xlink" content-type="family">Psathyrellaceae</named-content></kwd></kwd-group><mixed-citation publication-type="journal"><person-group><name><surname>Bau</surname><given-names>Tolgor</given-names></name><name><surname>Yan</surname><given-names>Jun-Qing</given-names></name></person-group><article-title>A new genus and four new species in the /<tp:taxon-name><tp:taxon-name-part taxon-name-part-type="genus" reg="Psathyrella">Psathyrella</tp:taxon-name-part></tp:taxon-name> s.l. clade from China</article-title><source>MycoKeys</source><day>26</day><month>5</month><year>2021</year><volume>80</volume><fpage>115</fpage><lpage>131</lpage><pub-id pub-id-type="doi">10.3897/mycokeys.80.65123</pub-id></mixed-citation></tp:treatment-meta><tp:nomenclature><tp:taxon-name><object-id xmlns:xlink="http://www.w3.org/1999/xlink" content-type="arpha" xlink:type="simple">0A61C127-9AD4-5AD4-B115-13EDC0545B7E</object-id>
              <tp:taxon-name-part taxon-name-part-type="genus" reg="Psathyrella">Psathyrella</tp:taxon-name-part>
              <tp:taxon-name-part taxon-name-part-type="species" reg="truncatisporoides">truncatisporoides</tp:taxon-name-part>
              <object-id xmlns:xlink="http://www.w3.org/1999/xlink" content-type="mycobank" xlink:type="simple">838378</object-id>
            </tp:taxon-name><tp:taxon-authority>T. Bau &amp; J.Q. Yan</tp:taxon-authority><tp:taxon-status xmlns:xlink="http://www.w3.org/1999/xlink" xlink:type="simple">sp. nov.</tp:taxon-status><xref ref-type="fig" rid="F2">Figs 2i</xref><xref ref-type="fig" rid="F6">, 6</xref></tp:nomenclature><tp:treatment-sec sec-type="etymology" id="SECID0EE1AI"><title>Etymology.</title><p>Referring to the truncate spore.</p></tp:treatment-sec><tp:treatment-sec sec-type="material" id="SECID0EJ1AI"><title>Type.</title><p>China. Wulingken, Baishanzhu, Qingyuan County, Lishui City, Zhejiang Province, Tolgor Bau, Jun-Qing Yan, 16 August 2015, Herbarium of Mycology, Jilin Agricultural University (HMJAU37947).</p></tp:treatment-sec><tp:treatment-sec sec-type="diagnosis" id="SECID0EO1AI"><title>Diagnosis.</title><p>Differs from <italic><tp:taxon-name><tp:taxon-name-part taxon-name-part-type="genus" reg="Psathyrella">P.</tp:taxon-name-part> <tp:taxon-name-part taxon-name-part-type="species" reg="rybergii">rybergii</tp:taxon-name-part></tp:taxon-name></italic> by its shorter spores (6.8–7.8 μm).</p><p>Pileus 8.0–13 mm broad, spreading broadly conical to plane, hygrophanous, pale brown (7C6–7D7), white (7A1–7B1) at margin, striate up to 2/3 from margin. Veil of a thin coating of white to dirty white (7A1–7B1) fibrils, evanescent. Context thin and very fragile, same colour as pileus, approximately 1.0 mm at centre. Lamellae approximately 1.5 mm broad, pale brown (7B4–7C4), close, adnate, margin even. Stipes 10–25 mm long, approximately 1.5 mm thick, white (7A1), fragile, hollow, smooth but irregularly lumpy, with the base slightly expanding or not. Odour and taste indistinctive.</p><p>Spores (5.8)6.8–7.8(8.3) × 4.4–4.9 μm, Q=1.2–1.8, broadly ellipsoid to ellipsoid, in profile flattened on one side, inamyloid, smooth, apex obviously truncate, germ pore distinct, 1.5–2.4 μm broad. Basidia 13–17 × 6.1–7.3 μm, clavate, 4-spored. Pleurocystidia 37–49 × 12–16 μm, utriform to broadly utriform, with obtuse to broad apex, base tapering to a long or short stipe, thin-walled. Cheilocystidia 19–31 × 7.3–12 μm, abundant, similar to pleurocystidia, rarely spheropedunculate, rarely with crystals. Trama of gills irregular. Pileipellis a hymeniderm with 29–39 μm broad cells. Clamps present.</p><fig id="F6" position="float" orientation="portrait"><object-id xmlns:xlink="http://www.w3.org/1999/xlink" content-type="doi" xlink:type="simple">10.3897/mycokeys.80.65123.figure6</object-id><object-id xmlns:xlink="http://www.w3.org/1999/xlink" content-type="arpha" xlink:type="simple">806730CC-34C4-572C-AB6C-028535BFE274</object-id><label>Figure 6.</label><caption><p><italic><tp:taxon-name><tp:taxon-name-part taxon-name-part-type="genus" reg="Psathyrella">Psathyrella</tp:taxon-name-part> <tp:taxon-name-part taxon-name-part-type="species" reg="truncatisporoides">truncatisporoides</tp:taxon-name-part></tp:taxon-name></italic> (HMJAU37947) <bold>a</bold> basidiomata <bold>b</bold> basidiospores <bold>c</bold> basidia <bold>d</bold> pileipellis <bold>e</bold> pleurocystidia <bold>f</bold> cheilocystidia. Scale bars: 10 mm (<bold>a</bold>); 10 μm (<bold>b–f</bold>).</p></caption><graphic xmlns:xlink="http://www.w3.org/1999/xlink" xlink:href="mycokeys-80-115-g006.jpg" position="float" orientation="portrait" xlink:type="simple" id="oo_547332.jpg"><uri content-type="original_file" xlink:type="simple">https://binary.pensoft.net/fig/547332</uri></graphic></fig></tp:treatment-sec><tp:treatment-sec sec-type="Habit and habitat" id="SECID0EJ3AI"><title>Habit and habitat.</title><p>Scattered, terrestrial, in bamboo forest.</p></tp:treatment-sec><tp:treatment-sec sec-type="material" id="SECID0EO3AI"><title>Other specimens examined.</title><p>China. Wulingken, Baishanzhu, Qingyuan County, Lishui City, Zhejiang Province, Tolgor Bau, Jun-Qing Yan, 18 August 2015, HMJAU57045.</p></tp:treatment-sec><tp:treatment-sec><!--Section generated to contain objects referenced in tp:taxon-treatment.--><fig id="F2" position="float" orientation="portrait"><object-id xmlns:xlink="http://www.w3.org/1999/xlink" content-type="doi" xlink:type="simple">10.3897/mycokeys.80.65123.figure2</object-id><object-id xmlns:xlink="http://www.w3.org/1999/xlink" content-type="arpha" xlink:type="simple">2E2B7BDB-C0B7-5315-8012-FA99DF0012B6</object-id><label>Figure 2.</label><caption><p>Basidiomata <bold>a–c</bold><italic><tp:taxon-name><tp:taxon-name-part taxon-name-part-type="genus" reg="Heteropsathyrella">Heteropsathyrella</tp:taxon-name-part> <tp:taxon-name-part taxon-name-part-type="species" reg="macrocystidia">macrocystidia</tp:taxon-name-part></tp:taxon-name></italic> (HMJAU37802) <bold>d–f</bold><italic><tp:taxon-name><tp:taxon-name-part taxon-name-part-type="genus" reg="Psathyrella">Psathyrella</tp:taxon-name-part> <tp:taxon-name-part taxon-name-part-type="species" reg="amygdalinospora">amygdalinospora</tp:taxon-name-part></tp:taxon-name></italic> (HMJAU37952) <bold>g, h</bold><italic><tp:taxon-name><tp:taxon-name-part taxon-name-part-type="genus" reg="Psathyrella">P.</tp:taxon-name-part> <tp:taxon-name-part taxon-name-part-type="species" reg="piluliformoides">piluliformoides</tp:taxon-name-part></tp:taxon-name></italic> (HMJAU37923) <bold>i</bold><italic><tp:taxon-name><tp:taxon-name-part taxon-name-part-type="genus" reg="Psathyrella">P.</tp:taxon-name-part> <tp:taxon-name-part taxon-name-part-type="species" reg="truncatisporoides">truncatisporoides</tp:taxon-name-part></tp:taxon-name></italic> (HMJAU37947). Scale bars: 10 mm (<bold>a–i)</bold>.</p></caption><graphic xmlns:xlink="http://www.w3.org/1999/xlink" xlink:href="mycokeys-80-115-g002.jpg" position="float" orientation="portrait" xlink:type="simple" id="oo_547328.jpg"><uri content-type="original_file" xlink:type="simple">https://binary.pensoft.net/fig/547328</uri></graphic></fig></tp:treatment-sec></tp:taxon-treatment>
